# Supplementary material for: Quantitative 3D OPT and LSFM datasets of pancreata from mice with streptozotocin-induced diabetes
Source: Sci Data. 2022 Sep 10;9:558. doi: 10.1038/s41597-022-01546-5 (PMC9464185; doi:10.1038/s41597-022-01546-5)
Supplement: Supplementary file 2 — Table S3 [file 41597_2022_1546_MOESM2_ESM.xlsx]

## Sheet: Data Set 1
Data set 1 ID	Group	Weeks post administration	Body weight [g]	Blood glucose [mmol/L]
1	Ctrl	0	23	9.3
2	Ctrl	0	23	8.6
3	Ctrl	0	21	8.7
4	Ctrl	0	22	8.9
5	Ctrl	0	23	8.1
1	Ctrl	1	25	7.3
2	Ctrl	1	23	7
3	Ctrl	1	23	8.4
4	Ctrl	1	25	11.5
5	Ctrl	1	25	7.4
1	Ctrl	2	23	10.8
2	Ctrl	2	21	8.7
3	Ctrl	2	23	6.7
4	Ctrl	2	23	7.6
5	Ctrl	2	26	9.9
1	Ctrl	3	24	7.1
2	Ctrl	3	27	7.6
3	Ctrl	3	25	8.4
4	Ctrl	3	24	8.8
5	Ctrl	3	28	9.4
1	MLD	1	24	9.3
2	MLD	1	21	8.1
3	MLD	1	22	7.6
4	MLD	1	23	8.1
5	MLD	1	23	8.4
1	MLD	2	24	15.7
2	MLD	2	23	16.8
3	MLD	2	26	21.7
4	MLD	2	24	12.3
1	MLD	3	23	22.4
2	MLD	3	25	29.1
3	MLD	3	23	13.8
1	MLDvCtrl	3	25	7.8
2	MLDvCtrl	3	23	9.5
3	MLDvCtrl	3	23	8.3
1	SHD	1	23	20.4
2	SHD	1	23	13.9
3	SHD	1	22	23.4
1	SHD	2	20	28.6
2	SHD	2	26	19.8
3	SHD	2	23	26.9
4	SHD	2	24	18.2
1	SHD	3	26	12.6
2	SHD	3	25	28.3
3	SHD	3	23	17.3
1	SHDvCtrl	3	25	9.6
2	SHDvCtrl	3	27	10.3
3	SHDvCtrl	3	26	11.5
