# Supplementary material for: Quantitative 3D OPT and LSFM datasets of pancreata from mice with streptozotocin-induced diabetes
Source: Sci Data. 2022 Sep 10;9:558. doi: 10.1038/s41597-022-01546-5 (PMC9464185; doi:10.1038/s41597-022-01546-5)
Supplement: Supplementary file 3 — Supplementary Table S1 [file 41597_2022_1546_MOESM3_ESM.xlsx]

## Sheet: Data Set 2
Data set 2 ID	Group	Weeks post administration	Body weight [g]	Blood glucose [mmol/L]
1	Ctrl	4	25.6	7.4
2	Ctrl	4	24.6	9.8
3	Ctrl	4	28.2	7
4	Ctrl	4	24.7	7.4
5	Ctrl	4	27.9	8.8
6	Ctrl	4	26.9	9.5
7	Ctrl	4	26.1	8.9
1	SHD-STZ	4	27.1	28
2	SHD-STZ	4	23.6	29.2
3	SHD-STZ	4	23.4	35
4	SHD-STZ	4	27.2	25.4
5	SHD-STZ	4	24.7	23.5
6	SHD-STZ	4	23.9	30.3
7	SHD-STZ	4	23.4	35
8	SHD-STZ	4	23.6	29.2
1	SHD-STZ+Tx	4	27	10.6
2	SHD-STZ+Tx	4	23.4	7.8
3	SHD-STZ+Tx	4	27.5	8.2
4	SHD-STZ+Tx	4	25.1	8.7
