# Supplementary material for: Quantitative 3D OPT and LSFM datasets of pancreata from mice with streptozotocin-induced diabetes
Source: Sci Data. 2022 Sep 10;9:558. doi: 10.1038/s41597-022-01546-5 (PMC9464185; doi:10.1038/s41597-022-01546-5)
Supplement: Supplementary file 4 — Supplementary Table S2 [file 41597_2022_1546_MOESM4_ESM.xlsx]

## Sheet: Sheet1
Data set 1	Sample ID =	Ctrl_1w_ID1_DL	Ctrl_1w_ID1_GL	Ctrl_1w_ID1_SL	Ctrl_1w_ID2_DL	Ctrl_1w_ID2_GL	Ctrl_1w_ID2_SL	Ctrl_1w_ID3_DL	Ctrl_1w_ID3_GL	Ctrl_1w_ID3_SL	Ctrl_1w_ID4_DL	Ctrl_1w_ID4_GL	Ctrl_1w_ID4_SL	Ctrl_1w_ID5_DL	Ctrl_1w_ID5_GL	Ctrl_1w_ID5_SL	Ctrl_2w_ID1_DL	Ctrl_2w_ID1_GL	Ctrl_2w_ID1_SL	Ctrl_2w_ID2_DL	Ctrl_2w_ID2_GL	Ctrl_2w_ID2_SL	Ctrl_2w_ID3_DL	Ctrl_2w_ID3_GL	Ctrl_2w_ID3_SL	Ctrl_2w_ID4_DL	Ctrl_2w_ID4_GL	Ctrl_2w_ID4_SL	Ctrl_2w_ID5_DL	Ctrl_2w_ID5_GL	Ctrl_2w_ID5_SL	Ctrl_3w_ID1_DL	Ctrl_3w_ID1_GL	Ctrl_3w_ID1_SL	Ctrl_3w_ID2_DL	Ctrl_3w_ID2_GL	Ctrl_3w_ID2_SL	Ctrl_3w_ID3_DL	Ctrl_3w_ID3_GL	Ctrl_3w_ID3_SL	Ctrl_3w_ID4_DL	Ctrl_3w_ID4_GL	Ctrl_3w_ID4_SL	Ctrl_3w_ID5_DL	Ctrl_3w_ID5_GL	Ctrl_3w_ID5_SL	MLD_1w_ID1_DL	MLD_1w_ID1_GL	MLD_1w_ID1_SL
Imaris surface properties	[Algorithm]
	Enable Region Of Interest	FALSE	FALSE	FALSE	FALSE	FALSE	FALSE	FALSE	FALSE	FALSE	FALSE	FALSE	FALSE	FALSE	FALSE	FALSE	FALSE	FALSE	FALSE	FALSE	FALSE	FALSE	FALSE	FALSE	FALSE	FALSE	FALSE	FALSE	FALSE	FALSE	FALSE	FALSE	FALSE	FALSE	FALSE	FALSE	FALSE	FALSE	FALSE	FALSE	FALSE	FALSE	FALSE	FALSE	FALSE	FALSE	FALSE	FALSE	FALSE
	Enable Region Growing	FALSE	FALSE	FALSE	FALSE	FALSE	FALSE	FALSE	FALSE	FALSE	FALSE	FALSE	FALSE	FALSE	FALSE	FALSE	FALSE	FALSE	FALSE	FALSE	FALSE	FALSE	FALSE	FALSE	FALSE	FALSE	FALSE	FALSE	FALSE	FALSE	FALSE	FALSE	FALSE	FALSE	FALSE	FALSE	FALSE	FALSE	FALSE	FALSE	FALSE	FALSE	FALSE	FALSE	FALSE	FALSE	FALSE	FALSE	FALSE
	Enable Tracking	FALSE	FALSE	FALSE	FALSE	FALSE	FALSE	FALSE	FALSE	FALSE	FALSE	FALSE	FALSE	FALSE	FALSE	FALSE	FALSE	FALSE	FALSE	FALSE	FALSE	FALSE	FALSE	FALSE	FALSE	FALSE	FALSE	FALSE	FALSE	FALSE	FALSE	FALSE	FALSE	FALSE	FALSE	FALSE	FALSE	FALSE	FALSE	FALSE	FALSE	FALSE	FALSE	FALSE	FALSE	FALSE	FALSE	FALSE	FALSE
	[Source Channel]
	Source Channel Index	1	1	1	1	1	1	1	1	1	1	1	1	1	1	1	1	1	2	1	1	1	1	1	1	1	1	1	1	1	1	1	1	1	1	1	1	1	1	1	1	1	1	1	1	1	1	1	1
	Enable Smooth	FALSE	FALSE	FALSE	FALSE	FALSE	FALSE	FALSE	FALSE	FALSE	FALSE	FALSE	FALSE	FALSE	FALSE	FALSE	FALSE	FALSE	FALSE	FALSE	FALSE	FALSE	FALSE	FALSE	FALSE	FALSE	FALSE	FALSE	FALSE	FALSE	FALSE	FALSE	FALSE	FALSE	FALSE	FALSE	FALSE	FALSE	FALSE	FALSE	FALSE	FALSE	FALSE	FALSE	FALSE	FALSE	FALSE	FALSE	FALSE
	Surface Grain Size [µm]	38.5	38.5	38.5	38.5	38.5	38.5	38.5	38.5	38.5	38.5	38.5	38.5	38.5	38.5	38.5	38.5	38.5	38.5	38.5	38.5	38.5	38.5	38.5	38.5	38.5	38.5	38.5	38.5	38.5	38.5	38.5	38.5	38.5	38.5	38.5	38.5	38.5	38.5	38.5	38.5	38.5	38.5	38.5	38.5	38.5	38.5	38.5	38.5
	Enable Eliminate Background	TRUE	TRUE	TRUE	TRUE	TRUE	TRUE	TRUE	TRUE	TRUE	TRUE	TRUE	TRUE	TRUE	TRUE	TRUE	TRUE	TRUE	TRUE	TRUE	TRUE	TRUE	TRUE	TRUE	TRUE	TRUE	TRUE	TRUE	TRUE	TRUE	TRUE	TRUE	TRUE	TRUE	TRUE	TRUE	TRUE	TRUE	TRUE	TRUE	TRUE	TRUE	TRUE	TRUE	TRUE	TRUE	TRUE	TRUE	TRUE
	Diameter Of Largest Sphere [µm]	144	144	144	144	144	144	144	144	144	144	144	144	144	144	144	144	144	144	144	144	144	144	144	144	144	144	144	144	144	144	144	144	144	144	144	144	144	144	144	144	144	144	144	144	144	144	144	144
	[Threshold]
	Enable Automatic Threshold	FALSE	FALSE	FALSE	FALSE	FALSE	FALSE	FALSE	FALSE	FALSE	FALSE	FALSE	FALSE	FALSE	FALSE	FALSE	FALSE	FALSE	FALSE	FALSE	FALSE	FALSE	FALSE	FALSE	FALSE	FALSE	FALSE	FALSE	FALSE	FALSE	FALSE	FALSE	FALSE	FALSE	FALSE	FALSE	FALSE	FALSE	FALSE	FALSE	FALSE	FALSE	FALSE	FALSE	FALSE	FALSE	FALSE	FALSE	FALSE
	Manual Threshold Value	5	6	5	5	6	8	5	6	5	5	5	5	5	5	6	8	7	6	6	8	8	7	6	7	8	7	8	5	8	8	6	6	5	7	7	4	6	6	6	3	5	7	7	7	6	5	5	7
	Active Threshold	TRUE	TRUE	TRUE	TRUE	TRUE	TRUE	TRUE	TRUE	TRUE	TRUE	TRUE	TRUE	TRUE	TRUE	TRUE	TRUE	TRUE	TRUE	TRUE	TRUE	TRUE	TRUE	TRUE	TRUE	TRUE	TRUE	TRUE	TRUE	TRUE	TRUE	TRUE	TRUE	TRUE	TRUE	TRUE	TRUE	TRUE	TRUE	TRUE	TRUE	TRUE	TRUE	TRUE	TRUE	TRUE	TRUE	TRUE	TRUE
	Enable Automatic Threshold B	TRUE	TRUE	TRUE	TRUE	TRUE	TRUE	TRUE	TRUE	TRUE	TRUE	TRUE	TRUE	TRUE	TRUE	TRUE	TRUE	TRUE	TRUE	TRUE	TRUE	TRUE	TRUE	TRUE	TRUE	TRUE	TRUE	TRUE	TRUE	TRUE	TRUE	TRUE	TRUE	TRUE	TRUE	TRUE	TRUE	TRUE	TRUE	TRUE	TRUE	TRUE	TRUE	TRUE	TRUE	TRUE	TRUE	TRUE	TRUE
	Manual Threshold Value B	251.891	189.003	248.893	226.187	251.894	174.356	205.366	249.769	206.913	251.555	204.014	249.631	188.615	252.739	206.347	251.757	200.139	219.29	188.405	194.602	251.392	251.222	244.201	242.755	224.516	251.461	250.062	241.353	231.636	201.589	245.673	196.118	251.308	236.199	251.483	187.151	223.801	250.89	170.193	216.625	226.607	190.35	251.599	183.525	214.987	231.636	250.143	252.638
	Active Threshold B	FALSE	FALSE	FALSE	FALSE	FALSE	FALSE	FALSE	FALSE	FALSE	FALSE	FALSE	FALSE	FALSE	FALSE	FALSE	FALSE	FALSE	FALSE	FALSE	FALSE	FALSE	FALSE	FALSE	FALSE	FALSE	FALSE	FALSE	FALSE	FALSE	FALSE	FALSE	FALSE	FALSE	FALSE	FALSE	FALSE	FALSE	FALSE	FALSE	FALSE	FALSE	FALSE	FALSE	FALSE	FALSE	FALSE	FALSE	FALSE
	[Classify Surfaces]
	"Number of Voxels" cutoff (above=)	10	10	10	10	10	10	10	10	10	10	10	10	10	10	10	10	10	10	10	10	10	10	10	10	10	10	10	10	10	10	10	10	10	10	10	10	10	10	10	10	10	10	10	10	10	10	10	10
[truncated: 81 more columns]
