# Supplementary material for: Quantitative 3D OPT and LSFM datasets of pancreata from mice with streptozotocin-induced diabetes
Source: Sci Data. 2022 Sep 10;9:558. doi: 10.1038/s41597-022-01546-5 (PMC9464185; doi:10.1038/s41597-022-01546-5)
Supplement: Supplementary file 5 — Table S4 [file 41597_2022_1546_MOESM5_ESM.xlsx]

## Sheet: Sheet1
Data set 2 (pancreatic splenic (SL) lobe)	Sample ID =	Ctrl_ID1	Ctrl_ID2	Ctrl_ID3	Ctrl_ID4	Ctrl_ID5	Ctrl_ID6	Ctrl_ID7	STZ_SHD_ID1	STZ_SHD_ID2	STZ_SHD_ID3	STZ_SHD_ID4	STZ_SHD_ID5	STZ_SHD_ID6	STZ_SHD_ID7	STZ_SHD_ID8	STZ_SHD+Tx_ID1	STZ_SHD+Tx_ID2	STZ_SHD+Tx_ID3	STZ_SHD+Tx_ID4
Imaris surface properties (insulin, Ex: HQ 565/30 nm, Em: HQ 620/60 nm, exp. t = 4000 ms)	[Algorithm]
	Enable Region Of Interest	FALSE	FALSE	FALSE	FALSE	FALSE	FALSE	FALSE	FALSE	FALSE	FALSE	FALSE	FALSE	FALSE	FALSE	FALSE	FALSE	FALSE	FALSE	FALSE
	Enable Region Growing	FALSE	FALSE	FALSE	FALSE	FALSE	FALSE	FALSE	FALSE	FALSE	FALSE	FALSE	FALSE	FALSE	FALSE	FALSE	FALSE	FALSE	FALSE	FALSE
	Enable Tracking	FALSE	FALSE	FALSE	FALSE	FALSE	FALSE	FALSE	FALSE	FALSE	FALSE	FALSE	FALSE	FALSE	FALSE	FALSE	FALSE	FALSE	FALSE	FALSE
	Enable Shortest Distance	FALSE	FALSE	FALSE	FALSE	FALSE	FALSE	FALSE	FALSE	FALSE	FALSE	FALSE	FALSE	FALSE	FALSE	FALSE	FALSE	FALSE	FALSE	FALSE
	[Source Channel]
	Source Channel Index	1	1	1	1	1	1	1	1	1	1	1	1	1	1	1	1	1	1	1
	Enable Smooth	FALSE	FALSE	FALSE	FALSE	FALSE	FALSE	FALSE	FALSE	FALSE	FALSE	FALSE	FALSE	FALSE	FALSE	FALSE	FALSE	FALSE	FALSE	FALSE
	Surface Grain Size [µm]	42.1	42.1	42.1	42.1	42.1	42.1	42.1	42.1	42.1	42.1	42.1	42.1	42.1	42.1	42.1	42.1	42.1	42.1	42.1
	Enable Eliminate Background	TRUE	TRUE	TRUE	TRUE	TRUE	TRUE	TRUE	TRUE	TRUE	TRUE	TRUE	TRUE	TRUE	TRUE	TRUE	TRUE	TRUE	TRUE	TRUE
	Diameter Of Largest Sphere [µm]	158	158	158	158	158	158	158	158	158	158	158	158	158	158	158	158	158	158	158
	[Threshold]
	Enable Automatic Threshold	FALSE	FALSE	FALSE	FALSE	FALSE	FALSE	FALSE	FALSE	FALSE	FALSE	FALSE	FALSE	FALSE	FALSE	FALSE	FALSE	FALSE	FALSE	FALSE
	Manual Threshold Value	7	7	7	7	7	7	7	7	7	7	7	7	7	7	7	7	7	7	7
	Active Threshold	TRUE	TRUE	TRUE	TRUE	TRUE	TRUE	TRUE	TRUE	TRUE	TRUE	TRUE	TRUE	TRUE	TRUE	TRUE	TRUE	TRUE	TRUE	TRUE
	Enable Automatic Threshold B	TRUE	TRUE	TRUE	TRUE	TRUE	TRUE	TRUE	TRUE	TRUE	TRUE	TRUE	TRUE	TRUE	TRUE	TRUE	TRUE	TRUE	TRUE	TRUE
	Manual Threshold Value B	108.933	167.226	129.525	180.548	92.0381	196.136	144.544	159.429	225.109	250.847	252.04	252.179	252.234	250.9	251.218	229.521	166.616	237.371	234.642
	Active Threshold B	FALSE	FALSE	FALSE	FALSE	FALSE	FALSE	FALSE	FALSE	FALSE	FALSE	FALSE	FALSE	FALSE	FALSE	FALSE	FALSE	FALSE	FALSE	FALSE
	[Classify Surfaces]
	"Number of Voxels" cutoff (above=)	2	2	2	2	2	2	2	2	2	2	2	2	2	2	2	2	2	2	2
Imaris surface properties (Ex: HQ 665/45 nm, Em: HQ 725/50 nm, exp. t = 8000 ms)	[Algorithm]
	Enable Region Of Interest	FALSE	FALSE	FALSE	FALSE	FALSE	FALSE	FALSE	FALSE	FALSE	FALSE	FALSE	FALSE	FALSE	FALSE	FALSE	FALSE	FALSE	FALSE	FALSE
	Enable Region Growing	FALSE	FALSE	FALSE	FALSE	FALSE	FALSE	FALSE	FALSE	FALSE	FALSE	FALSE	FALSE	FALSE	FALSE	FALSE	FALSE	FALSE	FALSE	FALSE
	Enable Tracking	FALSE	FALSE	FALSE	FALSE	FALSE	FALSE	FALSE	FALSE	FALSE	FALSE	FALSE	FALSE	FALSE	FALSE	FALSE	FALSE	FALSE	FALSE	FALSE
	Enable Shortest Distance	FALSE	FALSE	FALSE	FALSE	FALSE	FALSE	FALSE	FALSE	FALSE	FALSE	FALSE	FALSE	FALSE	FALSE	FALSE	FALSE	FALSE	FALSE	FALSE
	[Source Channel]
	Source Channel Index	2	2	2	2	2	2	2	2	2	2	2	2	2	2	2	2	2	2	2
	Enable Smooth	FALSE	FALSE	FALSE	FALSE	FALSE	FALSE	FALSE	FALSE	FALSE	FALSE	FALSE	FALSE	FALSE	FALSE	FALSE	FALSE	FALSE	FALSE	FALSE
	Surface Grain Size [µm]	42.1	42.1	42.1	42.1	42.1	42.1	42.1	42.1	42.1	42.1	42.1	42.1	42.1	42.1	42.1	42.1	42.1	42.1	42.1
	Enable Eliminate Background	TRUE	TRUE	TRUE	TRUE	TRUE	TRUE	TRUE	TRUE	TRUE	TRUE	TRUE	TRUE	TRUE	TRUE	TRUE	TRUE	TRUE	TRUE	TRUE
	Diameter Of Largest Sphere [µm]	158	158	158	158	158	158	158	158	158	158	158	158	158	158	158	158	158	158	158
	[Threshold]
	Enable Automatic Threshold	FALSE	FALSE	FALSE	FALSE	FALSE	FALSE	FALSE	FALSE	FALSE	FALSE	FALSE	FALSE	FALSE	FALSE	FALSE	FALSE	FALSE	FALSE	FALSE
	Manual Threshold Value	5	5	5	4.99531	5	5	5	5	5	5	5	5	5	5	5	5	5	5	5
	Active Threshold	TRUE	TRUE	TRUE	TRUE	TRUE	TRUE	TRUE	TRUE	TRUE	TRUE	TRUE	TRUE	TRUE	TRUE	TRUE	TRUE	TRUE	TRUE	TRUE
	Enable Automatic Threshold B	TRUE	TRUE	TRUE	TRUE	TRUE	TRUE	TRUE	TRUE	TRUE	TRUE	TRUE	TRUE	TRUE	TRUE	TRUE	TRUE	TRUE	TRUE	TRUE
	Manual Threshold Value B	128.847	105.837	114.85	168.413	183.951	250.773	249.959	53.8205	94.2317	91.7236	114.532	16.9461	0	9.92751	42.9028	245.094	40.8932	108.622	17.6852
	Active Threshold B	FALSE	FALSE	FALSE	FALSE	FALSE	FALSE	FALSE	FALSE	FALSE	FALSE	FALSE	FALSE	FALSE	FALSE	FALSE	FALSE	FALSE	FALSE	FALSE
	[Classify Surfaces]
	"Number of Voxels" cutoff (above=)	2	2	2	2	2	2	2	2	2	2	2	2	2	2	2	2	2	2	2
